# Supplementary material for: Head motion in the UK Biobank imaging subsample: longitudinal stability, associations with psychological and physical health, and risk of incomplete data
Source: Brain Commun. 2024 Jul 2;6(4):fcae220. doi: 10.1093/braincomms/fcae220 (PMC11249925; doi:10.1093/braincomms/fcae220)
Supplement: fcae220_Supplementary_Data [file fcae220_Supplementary_Data.zip › Supplementary Tables 1-7.xlsx]

## Sheet: Supplementary Table 1
Supplementary Table 1: Excluded (self-reported) diseases
Brain cancer/primary malignant tumour
Brain haemorrhage
Brain/intracranial abscess
Cerebral aneurysm
Cerebral palsy
Chronic/degenerative neurological problem
Dementia/Alzheimer's disease/cognitive impairment
Encephalitis
Epilepsy
Infection of nervous system
Ischaemic stroke
Meningeal cancer/malignant meningioma
Meningioma (benign)
Meningitis
Motor neurone disease
Multiple sclerosis
Neurological injury/trauma
Neuroma (benign)
Other demyelinating condition
Other neurological problem
Parkinson's disease
Spina bifida
Stroke
Subarachnoid haemorrhage
Subdural haematoma
Transient ischaemic attack

## Sheet: Supplementary Table 2
Supplementary Table 2: list of self-reported conditions associated with chronic inflammation
Eczema/dermatitis
Lichen sclerosis
Pemphigoid/pemphigus
Psoriasis
Category total
Crohn’s disease
Glomerulonephritis
Inflammatory bowel disease
Nephritis
Non-infective hepatitis
Pelvic inflammatory disease
Primary biliary cirrhosis
Sclerosing cholangitis
Ulcerative colitis
Diabetes (type not specified)
Type 1 diabetes
Type 2 diabetes
Helicobacter pylori
Hepatitis (unspecified)
Hepatitis B
Hepatitis C
HIV/AIDS
Polio/poliomyelitis
Schistosomiasis
Tuberculosis
Chronic lymphocytic leukaemia
Chronic myeloid leukaemia
Hodgkin’s lymphoma/ Hodgkin’s disease
Leukaemia (unspecified)
Lymphoma (unspecified)
Non-Hodgkin lymphoma
Ankylosing spondylitis
Arthritis (unspecified)
Connective tissue disorder
Dermatomyositis
Dermatopolymyositis
Giant cell/temporal arteritis
Gout
Microscopic polyarteritis
Myositis/myopathy
Plantar fasciitis
Polyarteritis nodosa
Polymyalgia rheumatica
Polymyositis
Psoriatic arthropathy
Rheumatoid arthritis
Scleroderma/systemic sclerosis
Sjogren’s syndrome/Sicca syndrome
Spine arthritis/spondylitis
Systemic lupus erythematosus (SLE)
Vasculitis
Wegener’s granulomatosis
Acute infective polyneuritis/Guillain-Barré syndrome
Multiple sclerosis
Optic neuritis
Bronchiectasis
Chronic sinusitis
Emphysema/chronic bronchitis
Fibrosing alveolitis/unspecified alveolitis

## Sheet: Supplementary Table 3
Supplementary Table 3: associations between psychological and physical health, with average diffusion-imaging motion.
	Outcome	β	SE	P-value	CI (lower)	CI (upper)	N	r2
Sociodemographic	Townsend deprivation index	-0.004	0.006	0.481	-0.016	0.008	35239	0.006
	Regular drinker (vs. not)	-0.04	0.016	0.011	-0.07	-0.009	33913	0.006
	Ever-smoker (vs. never)	0.015	0.011	0.17	-0.006	0.036	34947	0.006
Psychological health	Good health (vs. not)	-0.025	0.015	0.086	-0.054	0.004	34373	0.006
	Happy (vs. not)	-0.027	0.028	0.334	-0.083	0.028	34954	0.006
	Depression (vs. not)	0.087	0.021	<0.001	0.045	0.129	35272	0.007
	Neuroticism	<0.001	0.005	0.944	-0.011	0.01	35064	0.006
	Log pairs-matching errors	0.012	0.005	0.027	0.001	0.023	33251	0.006
	Log reaction time	0.011	0.006	0.059	<0.001	0.023	33053	0.006
	Fluid intelligence	-0.031	0.005	<0.001	-0.041	-0.02	32615	0.007
Physical health
	Body mass index	0.004	0.006	0.421	-0.006	0.015	34020	0.006
	Systolic blood pressure	-0.041	0.006	<0.001	-0.054	-0.029	28239	0.007
	Diastolic blood pressure	-0.015	0.006	0.014	-0.027	-0.003	28242	0.006
	Cardiovascular medication (vs. not)	0.014	0.016	0.36	-0.016	0.045	35198	0.006
	Neurological condition (vs. not)	0.023	0.032	0.468	-0.039	0.086	35272	0.006
	Inflammatory condition (vs. not)	0.072	0.013	<0.001	0.046	0.098	33765	0.007
	Coronary Heart disease (vs. not)	-0.033	0.054	0.539	-0.139	0.073	35259	0.006
	High blood pressure (vs. not)	-0.034	0.021	0.096	-0.075	0.006	35259	0.006
	Type-2 diabetes (vs. not)	0.071	0.024	0.003	0.024	0.118	34962	0.006
	Traumatic brain injury (vs. not)	0.068	0.075	0.366	-0.08	0.216	35272	0.006

## Sheet: Supplementary Table 4
Supplementary Table 4: associations between psychological and physical health, with average log resting-state motion (neurologic conditions excluded).
	Outcome	β	SE	P-value	CI (lower)	CI (upper)	N	r2
Demographics	Townsend (deprivation)	0.025	0.002	<0.001	0.021	0.028	34232	0.054
	Regular drinker (vs. not)	-0.154	0.015	<0.001	-0.184	-0.123	32975	0.053
	Ever-smoker (vs. never)	0.187	0.011	<0.001	0.166	0.208	33951	0.058
Psychological health
	Good health (vs. not)	-0.477	0.014	<0.001	-0.505	-0.45	33429	0.084
	Happy (vs. not)	0.053	0.028	0.058	-0.002	0.108	33956	0.05
	Depression (vs. not)	0.191	0.021	<0.001	0.149	0.233	34265	0.052
	Neuroticism	0.019	0.005	<0.001	0.009	0.03	34062	0.05
	Log pairs-matching errors	<0.001	0.005	0.973	-0.011	0.01	32316	0.05
	Log reaction time	0.053	0.006	<0.001	0.042	0.064	32128	0.052
	Fluid intelligence	-0.09	0.005	<0.001	-0.101	-0.079	31708
Physical health
	Body mass index	0.62	0.004	<0.001	0.611	0.628	33027	0.428
	Systolic blood pressure	0.16	0.006	<0.001	0.148	0.172	27343	0.074
	Diastolic blood pressure	0.197	0.006	<0.001	0.185	0.208	27346	0.09
	Cardiovascular medication (vs. not)	0.325	0.015	<0.001	0.295	0.355	34195	0.062
	Inflammatory condition (vs. not)	0.248	0.013	<0.001	0.221	0.274	32810	0.059
	Coronary Heart disease (vs. not)	0.367	0.054	<0.001	0.261	0.473	34254	0.051
	High blood pressure (vs. not)	0.384	0.02	<0.001	0.344	0.424	34254	0.059
	Type-2 diabetes (vs. not)	0.663	0.024	<0.001	0.616	0.71	33965	0.071
	Traumatic brain injury (vs. not)	0.068	0.076	0.375	-0.082	0.218	34265	0.05
Note: associations are standardised on the per-SD scale (e.g. β=0.02SDs increased motion per SD of neuroticism score). SE = standard error. CI = confidence interval. Bold type indicates statistically significant results. Scores are in people with ‘useable’ data only. Age/sex-corrected.

## Sheet: Supplementary Table 5
Supplementary Table 5: associations between psychological and physical health, with log structural motion (neurologic conditions excluded).
	Outcome	β	SE	P-value	CI (lower)	CI (upper)	N	r2
Demographics	Townsend (deprivation)	0.053	0.006	<0.001	0.042	0.065	34197	0.045
	Regular drinker (vs. not)	0.001	0.016	0.943	-0.03	0.032	32945	0.043
	Ever-smoker (vs. never)	0.065	0.011	<0.001	0.043	0.086	33916	0.044
Psychological health
	Good health (vs. not)	-0.091	0.015	<0.001	-0.12	-0.061	33395	0.044
	Happy (vs. not)	0.037	0.029	0.206	-0.02	0.093	33922	0.043
	Depression (vs. not)	-0.074	0.022	0.001	-0.117	-0.031	34230	0.043
	Neuroticism	-0.001	0.006	0.807	-0.012	0.009	34027	0.043
	Log pairs-matching errors	0.015	0.006	0.006	0.004	0.026	32283	0.043
	Log reaction time	0.032	0.006	<0.001	0.021	0.044	32095	0.044
	Fluid intelligence	-0.032	0.006	<0.001	-0.043	-0.021	31677	0.045
Physical health
	Body mass index	0.119	0.006	<0.001	0.108	0.13	32994	0.056
	Systolic blood pressure	0.06	0.007	<0.001	0.047	0.073	27301	0.047
	Diastolic blood pressure	0.023	0.006	<0.001	0.011	0.036	27304	0.045
	Cardiovascular medication (vs. not)	0.037	0.016	0.021	0.006	0.068	34160	0.043
	Inflammatory condition (vs. not)	-0.004	0.014	0.764	-0.031	0.023	32773	0.042
	Coronary Heart disease (vs. not)	-0.484	0.056	<0.001	-0.594	-0.375	34219	0.045
	High blood pressure (vs. not)	-0.503	0.021	<0.001	-0.545	-0.462	34219	0.058
	Type-2 diabetes (vs. not)	0.178	0.025	<0.001	0.13	0.227	33931	0.044
	Traumatic brain injury (vs. not)	-0.066	0.079	0.4	-0.22	0.088	34230	0.043
Note: associations are standardised on the per-SD scale (e.g. β=0.02SDs increased motion per SD of neuroticism score). SE = standard error. CI = confidence interval. Bold type indicates statistically significant results. Scores are in people with ‘useable’ data only. Age/sex-corrected.

## Sheet: Supplementary Table 6
Supplementary Table 6: associations between psychological and physical health, with average log resting-state motion (univariate)
	Outcome	β	SE	P-value	CI (lower)	CI (upper)	N	r2
Demographics	Townsend (deprivation)	0.0564789	0.0059653	3.03e-21	0.0447866	0.0681711	35207	0.0025398
	Regular drinker (vs. not)	-0.109709	0.015495	1.47e-12	-0.14008	-0.0793382	33884	0.0014774
	Ever-smoker (vs. never)	0.236182	0.0108069	0	0.215	0.257364	34916	0.0134956
Psychological health
	Good health (vs. not)	-0.46366	0.014234	0	-0.491559	-0.435761	34342	0.029973
	Happy (vs. not)	-0.0040895	0.0283477	0.885295	-0.0596519	0.051473	34922	5.96e-07
	Depression (vs. not)	0.112546	0.0214104	1.48e-07	0.070581	0.154511	35240	0.0007835
	Neuroticism	-0.0225687	0.0053232	2.24e-05	-0.0330023	-0.0121351	35033	0.0005129
	Log pairs-matching errors	0.0274829	0.0054211	4.01e-07	0.0168573	0.0381086	33221	0.0007731
	Log reaction time	0.0901685	0.005513	0	0.0793628	0.100974	33023	0.0080359
	Fluid intelligence	-0.0972506	0.0054341	0	-0.107901	-0.0865996	32585	0.0097341
Physical health
	Body mass index	0.617901	0.0042902	0	0.609492	0.626309	33988	0.37902
	Systolic blood pressure	0.2177	0.0058199	0	0.206293	0.229108	28216	0.0472505
	Diastolic blood pressure	0.200783	0.0057779	0	0.189458	0.212108	28219	0.0410394
	Cardiovascular medication (vs. not)	0.159703	0.0140472	6.73e-30	0.13217	0.187235	35166	0.0036623
	Neurological condition (vs. not)	0.121571	0.0319462	0.0001418	0.0589558	0.184187	35240	0.0004108
	Inflammatory condition (vs. not)	0.287754	0.0133405	0	0.261606	0.313901	33736	0.0136045
	Coronary Heart disease (vs. not)	0.532353	0.0540915	7.97e-23	0.426332	0.638374	35227	0.0027422
	High blood pressure (vs. not)	0.42307	0.0205237	0	0.382843	0.463297	35227	0.0119194
	Type-2 diabetes (vs. not)	0.75049	0.0237247	0	0.703989	0.796992	34931	0.0278506
	Traumatic brain injury (vs. not)	0.0770017	0.0754172	0.307257	-0.0708184	0.224822	35240	2.96e-05
Note: associations are standardised on the per-SD scale (e.g. β=0.02SDs increased motion per SD of neuroticism score). SE = standard error. CI = confidence interval. Bold type indicates statistically significant results. Scores are in people with ‘useable’ data only.

## Sheet: Supplementary Table 7
Supplementary Table 7: associations between psychological and physical health, with log structural motion (univariate)
	Outcome	β	SE	P-value	CI (lower)	CI (upper)	N	r2
Demographics	Townsend (deprivation)	0.0391206	0.0061098	1.54e-10	0.0271451	0.0510961	35174	0.0011643
	Regular drinker (vs. not)	0.0718494	0.0159051	6.28e-06	0.0406749	0.103024	33855	0.0006024
	Ever-smoker (vs. never)	0.105483	0.0111317	2.8e-21	0.083665	0.127302	34882	0.0025678
Psychological health
	Good health (vs. not)	-0.0854922	0.0149002	9.68e-09	-0.114697	-0.0562872	34309	0.0009587
	Happy (vs. not)	0.0118217	0.0290557	0.68411	-0.0451283	0.0687717	34889	4.74e-06
	Depression (vs. not)	-0.142396	0.0219189	8.33e-11	-0.185358	-0.0994342	35207	0.0011974
	Neuroticism	-0.0384974	0.0054494	1.64e-12	-0.0491785	-0.0278163	34999	0.001424
	Log pairs-matching errors	0.0335784	0.0055425	1.39e-09	0.0227149	0.0444419	33189	0.0011047
	Log reaction time	0.0420799	0.0056614	1.09e-13	0.0309834	0.0531764	32991	0.0016719
	Fluid intelligence	-0.0282974	0.0055626	3.66e-07	-0.0392004	-0.0173944	32555	0.0007943
Physical health
	Body mass index	0.133465	0.0055873	0	0.122514	0.144417	33957	0.0165269
	Systolic blood pressure	0.115254	0.0061757	0	0.103149	0.127358	28176	0.012211
	Diastolic blood pressure	0.0491188	0.0061446	1.36e-15	0.037075	0.0611625	28179	0.0022627
	Cardiovascular medication (vs. not)	-0.152602	0.0143943	3.21e-26	-0.180815	-0.124389	35133	0.0031891
	Neurological condition (vs. not)	0.0447973	0.0326507	0.170066	-0.019199	0.108794	35207	5.35e-05
	Inflammatory condition (vs. not)	0.0326566	0.0137432	0.0174979	0.0057193	0.0595938	33701	0.0001675
	Coronary Heart disease (vs. not)	-0.334893	0.0557008	1.85e-09	-0.444068	-0.225718	35194	0.0010261
	High blood pressure (vs. not)	-0.452868	0.0210679	0	-0.494161	-0.411574	35194	0.0129596
	Type-2 diabetes (vs. not)	0.260481	0.0246239	4.11e-26	0.212217	0.308745	34898	0.0031965
	Traumatic brain injury (vs. not)	-0.0455571	0.0771431	0.554823	-0.19676	0.105646	35207	9.91e-06
Note: associations are standardised on the per-SD scale (e.g. β=0.02SDs increased motion per SD of neuroticism score). SE = standard error. CI = confidence interval. Bold type indicates statistically significant results. Scores are in people with ‘useable’ data only.
